# Supplementary material for: Optimizing Rhamnolipid Performance by Modulating the Expression of Fatty Acid Synthesis Genes fabA and fabZ in Pseudomonas aeruginosa PAO1
Source: Genes (Basel). 2025 Apr 28;16(5):515. doi: 10.3390/genes16050515 (PMC12111694; doi:10.3390/genes16050515)
Supplement: Supplementary file 1 [file genes-16-00515-s001.zip]

Archive with 2 entries (2 files):
- fabAZ_mRL_Supplementary Figure S1-S3 .pdf
- fabAZ_mRL_Supplementary Table S1.pdf
